# Supplementary material for: Variation in Bat Guano Bacterial Community Composition With Depth
Source: Front Microbiol. 2018 May 11;9:914. doi: 10.3389/fmicb.2018.00914 (PMC5958644; doi:10.3389/fmicb.2018.00914)
Supplement: TABLE S2 — Operational taxonomic units (OTUs) that differed significantly among our three sampling locations. Significant difference was determined using a non-parametric two-sample t-test with Monte Carlo permutations (α = 0.05). [file Table_2.xlsx]

## Sheet: Sheet1
Class	Order	Family	Genus	OTU ID	Fresh (mean ± stdev)			Surface (mean ± stdev)			Subsurface (mean ± stdev)			Test-Statistic	P	FDR_P	Bonferroni_P
Actinobacteria	Actinomycetales	Dermabacteraceae	Brachybacterium	995960	0.142857	±	0.377964	2.14286	±	1.34519	0.571429	±	0.534522	10.4043	<0.005	0.044231	1
Actinobacteria	Actinomycetales	Micrococcaceae	Arthrobacter	341094	14.8571	±	11.127	33.2857	±	11.4995	59	±	28.1069	9.86858	<0.005	0.0531731	1
Bacilli	Bacillales	Bacillaceae	Bacillus	27227	200	±	78.0214	317.286	±	52.092	368.857	±	64.8008	12.096	<0.005	0.0276311	1
				142429	23.7143	±	9.7931	46	±	13.7961	58.2857	±	15.4025	12.3209	<0.005	0.0263412	1
				164413	407.571	±	167.057	619.429	±	133.654	798.429	±	185.472	10.0276	<0.005	0.0505081	1
				259193	166	±	87.529	298.429	±	66.0274	403.286	±	116.934	11.5561	<0.005	0.0312581	1
				277071	4.42857	±	2.29907	9.71429	±	3.40168	11.5714	±	3.45722	10.0116	<0.005	0.0505081	1
				355695	33.8571	±	18.1423	70.1429	±	19.3686	89.2857	±	27.4391	11.422	<0.005	0.031829	1
				574051	58.7143	±	18.4003	92	±	19.8074	111.714	±	23.7888	11.6205	<0.005	0.0310373	1
				576007	22.7143	±	10.0451	46.7143	±	14.1152	61.7143	±	21.2816	10.7921	<0.005	0.0390701	1
				680608	47	±	17.0685	81.4286	±	17.8592	96.8571	±	24.559	11.2754	<0.005	0.0332954	1
				816470	17937	±	6551.07	28845.7	±	4369.35	34096.3	±	5400.44	15.6508	<0.005	0.0129998	0.29255
				848816	324.143	±	99.3184	532.286	±	85.5525	571.714	±	132.164	10.724	<0.005	0.0395688	1
				1051517	64.5714	±	31.8688	104.286	±	13.3381	117.714	±	19.5424	10.1788	<0.005	0.0482892	1
				1078248	15.5714	±	9.18073	23.5714	±	2.82	32.2857	±	3.77334	13.7831	<0.005	0.0185785	0.594511
				4385067	39	±	17.3013	61.2857	±	9.82708	69.7143	±	9.5693	10.8492	<0.005	0.0387897	1
Bacilli	Bacillales	Bacillaceae	Oceanobacillus	158163	61	±	25.7358	102.857	±	15.4965	135	±	31.7543	15.1319	<0.005	0.0136264	0.354286
				591482	3.85714	±	3.23669	6	±	2.58199	11.7143	±	3.35233	12.2064	<0.005	0.0269915	1
				2264289	101	±	47.2582	164.714	±	25.5911	198.286	±	39.0287	11.6239	<0.005	0.0310373	1
Bacilli	Bacillales	Paenibacillaceae	Brevibacillus	1108244	112	±	51.2705	178.571	±	30.7997	216.857	±	33.5779	12.5668	<0.005	0.024352	0.974081
Bacilli	Bacillales	Paenibacillaceae	Paenibacillus	14375	188.571	±	89.8941	331.571	±	71.1521	427.286	±	80.5558	15.4375	<0.005	0.0129998	0.316346
				42642	10.1429	±	3.02372	15.4286	±	3.77964	24	±	5.97216	17.3787	<0.005	0.0129998	0.158997
				138130	57.2857	±	22.239	109.286	±	21.8	139.714	±	30.4287	19.2462	<0.005	0.0104712	0.0859082
				163477	1494.86	±	780.402	2714.57	±	618.94	3637	±	672.453	16.7871	<0.005	0.0129998	0.195007
				179040	1.85714	±	0.899735	2.71429	±	1.97605	5.14286	±	1.06904	10.4146	<0.005	0.044231	1
				373689	6	±	2.58199	11.8571	±	4.59814	20.2857	±	6.29058	16.0728	<0.005	0.0129998	0.251102
				544253	109	±	55.1574	182.714	±	51.742	240.857	±	50.5517	11.0818	<0.005	0.0355998	1
				545572	48.2857	±	19.8554	98.4286	±	24.2409	124.857	±	26.3403	18.9571	<0.005	0.0104712	0.0942408
				584873	146.714	±	78.7479	239.857	±	39.8473	314.571	±	56.9791	13.458	<0.005	0.0198998	0.676593
				611342	14.5714	±	7.67805	31.1429	±	6.30948	34.7143	±	7.27357	15.9947	<0.005	0.0129998	0.258255
				644991	291.286	±	114.232	518.857	±	100.149	660.571	±	139.249	17.162	<0.005	0.0129998	0.171252
				833022	8.57143	±	4.03556	17.4286	±	4.42934	19.7143	±	4.57217	12.8047	<0.005	0.0237719	0.882519
				1081222	62	±	23.5372	109.143	±	15.4642	134.286	±	22.7795	21.5537	<0.005	0.00664014	0.0423745
				1110787	126.143	±	66.8317	222.429	±	47.7977	292.286	±	62.8536	13.6559	<0.005	0.0189468	0.625244
				4336960	116	±	62.6551	200	±	36.5878	264.286	±	47.5069	15.439	<0.005	0.0129998	0.316169
				4416610	22.5714	±	8.81017	40.1429	±	9.00793	45.5714	±	9.0895	12.5747	<0.005	0.024352	0.970905
				4420565	149.571	±	73.9298	270.429	±	48.4144	337	±	58.1922	16.9336	<0.005	0.0129998	0.185315
Bacilli	Bacillales	Planococcaceae	Lysinibacillus	444962	135.143	±	65.9657	238.857	±	31.8456	263.571	±	47.7872	12.7483	<0.005	0.0237719	0.903333
				821325	50.1429	±	17.0922	71	±	10.9087	87.1429	±	14.4387	11.6622	<0.005	0.0310373	1
				1084045	84	±	37.9342	148.714	±	14.9077	182.714	±	42.1415	15.3644	<0.005	0.0129998	0.324994
Bacilli	Bacillales	Planococcaceae	Solibacillus	757005	4.85714	±	3.18479	12.7143	±	4.60848	15.2857	±	3.35233	14.5441	<0.005	0.0152522	0.442313
Bacilli	Bacillales	Planococcaceae	Sporosarcina	833317	30.4286	±	10.163	54.4286	±	12.0119	65.5714	±	12.4747	16.7989	<0.005	0.0129998	0.194209
Bacilli	Lactobacillales	Enterococcaceae	Enterococcus	590982	31.8571	±	13.1076	51.7143	±	9.39351	61.4286	±	10.2283	13.0832	<0.005	0.0224932	0.787262
				622288	809.143	±	387.171	1548.14	±	298.551	1987.29	±	463.126	16.4149	<0.005	0.0129998	0.222271
				894560	4.57143	±	2.22539	11.4286	±	5.99603	19.5714	±	5.94018	15.5419	<0.005	0.0129998	0.304442
				1111582	52880	±	14246.5	79018.1	±	6626.22	81816.7	±	14805.1	11.4777	<0.005	0.0316924	1
Bacilli	Lactobacillales	Streptococcaceae	Lactococcus	516115	2681.29	±	1104.97	4433.71	±	938.412	5751.71	±	961.771	16.4624	<0.005	0.0129998	0.218567
				1823053	215.714	±	92.5828	376.429	±	86.8751	481.429	±	97.4044	14.6878	<0.005	0.0149551	0.418742
Bacilli	Lactobacillales	Streptococcaceae	Streptococcus	1076969	30.4286	±	11.9563	50.8571	±	7.69044	55.8571	±	10.746	12.0013	<0.005	0.0281188	1
Gammaproteobacteria	Pasteurellales	Pasteurellaceae	Vespertiliibacter	9510	953.714	±	528.378	8	±	5.09902	12.5714	±	6.65475	22.3113	<0.005	0.00664014	0.0339909
				74192	6.42857	±	3.6904	0	±	0	0	±	0	21.2413	<0.005	0.00664014	0.046481
				160015	305.286	±	155.74	2	±	1.82574	2.85714	±	2.26779	26.4621	<0.005	0.00554319	0.0110864
				471412	86.7143	±	60.0186	0.571429	±	0.9759	0.428571	±	0.534522	14.439	<0.005	0.01535	0.4605
				558276	3074.57	±	1507.01	28.8571	±	17.3054	41	±	20.025	28.4697	<0.005	0.00554319	0.00675386
				568276	0.714286	±	0.48795	0	±	0	0	±	0	15	<0.005	0.0137851	0.372197
				696982	1.28571	±	0.95119	0	±	0	0	±	0	12.7895	<0.005	0.0237719	0.888083
				968675	1.42857	±	0.786796	0	±	0	0	±	0	23.0769	<0.005	0.00664014	0.0273489
				3228684	2.57143	±	1.61835	0.142857	±	0.377964	0	±	0	15.8793	<0.005	0.0129998	0.269234
				3825935	17.1429	±	11.1569	0.285714	±	0.48795	0	±	0	16.2245	<0.005	0.0129998	0.237831
Gammaproteobacteria	Pseudomonadales	Moraxellaceae	Acinetobacter	840291	1.71429	±	2.87021	5.42857	±	3.25869	14.7143	±	4.92322	21.8486	<0.005	0.00664014	0.0388645
Gammaproteobacteria	Pseudomonadales	Moraxellaceae	Psychrobacter	251317	5.85714	±	3.28778	12.7143	±	3.81725	21.7143	±	8.38082	13.8899	<0.005	0.018387	0.569997
